# Supplementary material for: BAG6 restricts pancreatic cancer progression by suppressing the release of IL33-presenting extracellular vesicles and the activation of mast cells
Source: Cell Mol Immunol. 2024 Jun 28;21(8):918–31. doi: 10.1038/s41423-024-01195-1 (PMC11291976; doi:10.1038/s41423-024-01195-1)
Supplement: Supplementary file 11 — Table S2 [file 41423_2024_1195_MOESM11_ESM.xlsx]

## Sheet: Table S2
Supplementary table S2: primer sequences.
Primer	Forward sequence 5' --> 3'	Reverse sequence 5' --> 3'
mCd4	GTTCAGGACAGCGACTTCTGGA	GAAGGAGAACTCCGCTGACTCT
mCd8a	ACTACCAAGCCAGTGCTGCGAA	ATCACAGGCGAAGTCCAATCCG
mCd117	GAGTTCCATAGACTCCAGCGTC	AATGAGCAGCGGCGTGAACAGA
mIl6	TACCACTTCACAAGTCGGAGGC	CTGCAAGTGCATCATCGTTGTTC
mIl1rl1	GGATTGAGGTTGCTCTGTTCTGG	TCGGGCAGAGTGTGGTGAACAA
mCpa3	CAAACTGCCTCCTAACCACCAG	CCAGTCTAAGGAAGAGCCTGAAG
mSaa1/2	CATGCTCGGGGGAACTATGATGCTG	CTGTTGGCTTCCTGGTCAGCAATGG
mCxcl1	GAGGCTTGCCTTGACCCTGAAGCTC	GTCAGAAGCCAGCGTTCACCAGACA
mCol1a	TGGCAAAGACGGACTCAACGGTCTC	GAAGTCATAACCGCCACTGGGAGGTC
mCol4a	TCGCCACCATAGAGAGAAGCGAGATG	ACCATGTTGTGACGGTGGCAGAGG
maSMA/Acta2	CCTGGAGAAGAGCTACGAACTGCCTGA	TTTCGTGGATGCCCGCTGACTC
mLif	GCAGCGCCAATGCTCTCTTCATTTC	GCGCACATAGCTTTTCCACGTTGTTG
mNkp46	TAGGGCTCACAGAGGGACATAC	GTAGGTGCAAGGCTGCTGTTCT
mTnfa	GGTGCCTATGTCTCAGCCTCTT	GCCATAGAACTGATGAGAGGGAG
mCre	AAAACGTTGATGCCGGTGAA	CCTGATCCTGGCAATTTCGG
mRpl32	ATCAGGCACCAGTCAGACCGAT	GTTGCTCCCATAACCGATGTTGG
hLIF	AGATCAGGAGCCAACTGGCACA	GCCACATAGCTTGTCCAGGTTG
hTNFa	CTCTTCTGCCTGCTGCACTTTG	ATGGGCTACAGGCTTGTCACTC
hIL6	AGACAGCCACTCACCTCTTCAG	TTCTGCCAGTGCCTCTTTGCTG
hRPL32	ACAAAGCACATGCTGCCCAGTG	TTCCACGATGGCTTTGCGGTTC
CRISPR/Cas9 sgRNAs
mBag6	CACCGCTTGTAGGACCCGGCCC	AAACGGGCCGGGTCCTACAAGC
hBAG6	CACCGTCAGATGGGATGCTGACAG	AAACCTGTCAGCATCCCATCTGAC
m: Mouse
h: Human
