# Supplementary material for: BAG6 restricts pancreatic cancer progression by suppressing the release of IL33-presenting extracellular vesicles and the activation of mast cells
Source: Cell Mol Immunol. 2024 Jun 28;21(8):918–31. doi: 10.1038/s41423-024-01195-1 (PMC11291976; doi:10.1038/s41423-024-01195-1)
Supplement: Supplementary file 12 — Table S3 [file 41423_2024_1195_MOESM12_ESM.xlsx]

## Sheet: Table S1
Supplementary table S3: Age, sex and survival data of PDAC patients.
Patient ID	Age	Sex	Survival (Months)
1	82	f	15.5
2	62	m	5.8
3	75	f	29.7
4	63	m	9
5	58	f	26.9
6	67	m	27.7
7	58	m	4.8
8	73	f	9.2
9	64	m	21.5
10	68	m	20.5
11	68	f	18.5
12	71	m	16
13	57	f	33.9
14	51	f	1.4
15	72	f	33.1
16	77	f	16.9
17	56	f	25.7
18	57	f	19.3
19	56	f	66.1
20	68	m	20.1
21	59	f	61.6
22	79	f	41.7
23	77	f	19.6
24	74	f	19.9
25	75	f	9.5
26	49	m	19.7
27	64	m	18.3
28	79	m	1
29	79	f	15
30	68	f	17.1
31	67	f	4.1
32	65	m	7.4
33	73	f	4.3
34	59	m	10.5
35	75	m	19.6
36	52	f	20.6
37	80	m	3.6
38	64	f	13.1
39	73	m	1.7
40	72	f	8.1
41	39	f	16.1
42	54	m	20.8
43	70	m	14.5
44	67	m	3.9
45	65	m	12.5
46	53	m	22.8
